# Supplementary material for: Structure and Mechanical Properties of iPP-Based Nanocomposites Crystallized under High Pressure
Source: Nanomaterials (Basel). 2024 Apr 4;14(7):629. doi: 10.3390/nano14070629 (PMC11013707; doi:10.3390/nano14070629)
Supplement: Supplementary file 1 [file nanomaterials-14-00629-s001.zip]

Archive with 1 entries (1 files):
- nanomaterials-2929625-supplementary.pdf
